# Supplementary material for: The Roles of Plasticity and Selection in Rapid Phenotypic Changes at the Pacific Oyster Invasion Front in Europe
Source: Mol Ecol. 2025 Feb 7;34(23):e17684. doi: 10.1111/mec.17684 (PMC12684338; doi:10.1111/mec.17684)
Supplement: Supplementary file 4 — Data S4. Alignment and duplicate read statistics for all samples included in the study. Note that all larval full‐sib families were sequenced in three replicates. [file MEC-34-e17684-s005.xlsx]

## Sheet: Sheet1
Supplementary Data S4. Alignment and duplicate read statistics for all samples included in the study. Note that all larval full-sib families were sequenced in three replicates.
LIBRARY	UNPAIRED_READS_EXAMINED	READ_PAIRS_EXAMINED	SECONDARY_OR_SUPPLEMENTARY_RDS	UNMAPPED_READS	UNPAIRED_READ_DUPLICATES	READ_PAIR_DUPLICATES	READ_PAIR_OPTICAL_DUPLICATES	PERCENT_DUPLICATION	ESTIMATED_LIBRARY_SIZE
F01	962671	36744600	2226855	2817623	338482	3295693	424647	0.093078	217458171
F02	601385	20336595	1262391	1678009	154931	1529319	189401	0.077858	144675075
F03	644375	23124272	1414974	1858403	183564	2150717	278573	0.095643	131668528
F04	849705	34734240	2112582	2557727	290835	3218838	405173	0.095687	197815101
F05	428108	16667116	1018662	1234290	99308	1279667	157299	0.078746	115860118
F06	652563	23605554	1429071	1870105	182666	1954684	251404	0.085494	152224438
F07	858169	32501555	2028099	2476933	286397	3272093	427855	0.103712	169986012
F08	470621	18908475	1142994	1387495	118609	1649539	213513	0.089264	115375676
F09	770189	27052577	1669713	2230493	236585	2403594	322563	0.091913	162637507
F10	283788	17489864	1641883	6513186	66590	875509	645395	0.051544	610884410
F11	268257	14754550	1036697	5409025	64839	774599	624499	0.054204	660366011
F12	260268	13904885	1536574	4785176	56531	588354	447267	0.043934	637335337
F13	236243	13905405	868132	2152565	50025	598925	468951	0.044492	690030889
F14	241556	21390668	1178380	2870146	56420	914588	699824	0.043828	989792143
F15	302516	16380915	1044357	3216254	70455	897730	701447	0.056433	621015740
M01	475420	16851393	1051099	1328292	112514	1259432	150969	0.07699	120176037
M02	702873	25108845	1539192	1972893	209414	2237082	291964	0.091978	149928557
M03	390668	12678492	776359	1045282	79348	882619	108754	0.071641	97849521
M04	577324	19460605	1202874	1663796	150712	1578541	203255	0.083745	128326298
M05	570141	20124845	1247466	1735731	151322	1638595	212170	0.083991	132268965
M06	473342	17027196	1041758	1320992	115401	1418710	183924	0.08552	109190665
M07	513457	19228149	1190392	1462137	133708	1730292	231365	0.092233	113959476
M08	797600	27956495	1690993	2237182	252033	2660119	353861	0.098258	155847118
M09	714710	23952990	1483137	1969118	208062	2127186	277233	0.091781	143502329
M10	650613	22494037	1387791	1810745	182876	1814742	229537	0.083534	148841449
M11	606105	22246087	1379276	1712929	169306	2102465	280446	0.096993	124977300
M12	400206	17735947	1060257	1225894	96494	1518651	185980	0.08736	109630720
M13	665591	24962759	1532241	1929361	198735	2642479	382257	0.108392	125334043
M14	487885	17541649	1058678	1372499	119448	1429503	181912	0.083732	114918268
M15	580901	19432961	1202014	1591579	150028	1549722	201699	0.082376	130690953
F1_M1_13_1	229894	14354140	864865	2185820	49322	756922	569492	0.054017	502294592
F1_M1_13_2	228792	14270320	859453	2174886	48862	731822	544964	0.052573	499501477
F1_M1_13_3	364690	14668887	941602	2545004	74580	1211262	250463	0.084071	103324989
F1_M1_23_1	248320	15097793	954690	2244760	52883	731024	591224	0.049761	747805254
F1_M1_23_2	250906	15186646	959254	2267264	53393	713622	573596	0.048349	757626806
F1_M1_23_3	399790	15613268	1038844	2709708	83730	1191161	238398	0.077975	118873502
F1_M2_23_1	238630	13860933	859816	4228542	56201	662225	497586	0.049379	537871522
F1_M2_23_2	236527	13748687	852705	4196077	55418	639704	475192	0.04813	531045991
F1_M2_23_3	369511	14153844	942382	4933819	74679	1141209	244213	0.082194	103159489
F1_M3_23_1	234450	14266633	841641	8542140	60662	710038	567659	0.051472	654448079
F1_M3_23_2	234995	14194808	838546	8510035	60683	689170	545779	0.050272	645050700
F1_M3_23_3	386667	16070873	1018505	10708253	84186	1486689	328605	0.093997	101680846
F2_M1_13_1	211483	10934174	723587	2598547	49089	531211	426365	0.050341	523045009
F2_M1_13_2	208319	10838727	713854	2575421	48236	512682	407851	0.049055	515462794
F2_M1_13_3	321145	11531578	796415	3192109	57208	866487	185145	0.076555	90655186
F2_M1_23_1	331228	19143295	1144536	2435598	85218	1119258	886369	0.060173	709511228
F2_M1_23_2	330572	19076784	1139225	2427692	85055	1088504	854751	0.058779	704155106
F2_M1_23_3	584696	22150707	1402874	3351436	150284	1948561	425983	0.090171	147658846
F2_M2_13_1	241748	14344127	1273828	4541786	54956	885994	518847	0.06315	255673114
F2_M2_13_2	244009	14336348	1275155	4538501	54643	866755	499888	0.061838	256289556
F2_M2_13_3	421584	16736914	1565188	6153812	89672	1616509	326843	0.098028	98858325
F2_M2_23_1	250842	14321910	855997	1730160	53270	616238	474585	0.044498	672200698
F2_M2_23_2	248447	14213050	850349	1719679	51835	594106	452785	0.043246	665316025
F2_M2_23_3	430295	16231790	1029003	2334977	92001	1231209	272829	0.077656	127499779
F2_M3_13_1	219456	11957380	708791	2709348	49540	636888	496289	0.054832	463303854
F2_M3_13_2	220833	11960226	708352	2711635	49808	619090	478445	0.053352	464831712
F2_M3_13_3	404448	14724217	923480	3827424	83367	1224524	265237	0.08483	104092515
F2_M3_23_1	269618	15799491	914822	2713092	62918	864425	673536	0.056224	594234134
F2_M3_23_2	269088	15746590	912581	2709548	62225	842172	650979	0.054989	590893143
F2_M3_23_3	490503	18920495	1171529	3770201	116747	1697233	367937	0.091601	123205051
F3_M1_13_1	251632	14343226	888289	1845416	55085	746200	586044	0.053476	586266906
F3_M1_13_2	248325	14199500	877162	1825333	53468	719382	560504	0.05209	580869489
F3_M1_13_3	452873	16880995	1102397	2524909	100230	1350466	294429	0.08187	124668222
F3_M1_23_1	268064	16357092	981868	1773998	57543	820057	640796	0.051472	683696272
F3_M1_23_2	265191	16196730	973678	1759207	56707	792906	613651	0.050294	672133354
F3_M1_23_3	399875	15172934	969988	1988083	81736	1093521	219322	0.073792	122859833
F3_M2_13_1	251406	15068056	981757	1656710	53764	772154	624302	0.05259	700686819
F3_M2_13_2	249560	14995753	976756	1647354	52819	749661	600623	0.051326	690384348
F3_M2_13_3	429759	16840546	1152542	2179417	96373	1466098	316359	0.088786	113169377
F3_M2_23_1	232652	13441753	802178	1340722	47265	657191	531045	0.050215	656377719
F3_M2_23_2	230549	13299894	794957	1327137	46280	632703	506282	0.048888	643075393
F3_M2_23_3	429107	16471816	1043217	1954577	94787	1395445	318625	0.086468	115709168
F3_M3_13_1	206176	11837059	726278	1722086	40449	593906	480995	0.051434	567278427
F3_M3_13_2	207287	11867399	727486	1728041	40681	577684	464820	0.049956	572190532
F3_M3_13_3	366888	13575127	881184	2309232	73021	1092071	234003	0.082028	99216565
F6_M4_13_1	210268	11466029	936581	3493586	46198	623681	483188	0.055896	425615202
F6_M4_13_2	210881	11448763	933055	3489409	46274	606300	466265	0.054477	426992462
F6_M4_13_3	363136	12957132	1088868	4377344	69158	1033172	223122	0.081268	95798239
F6_M4_23_1	222582	11768701	1032698	6386384	57703	529742	425549	0.04702	613659108
F6_M4_23_2	221620	11828183	1037177	6428824	57379	522626	416195	0.046178	608011195
F6_M4_23_3	401745	14758901	1332855	8956731	81832	1133186	243176	0.078484	113483274
F6_M5_23_1	329143	19703321	1232233	6689029	89666	951058	735788	0.050126	829284233
F6_M5_23_2	326216	19554656	1218539	6642528	88475	918805	703862	0.048841	820324548
F6_M5_23_3	584942	23977353	1587342	9019352	153360	2191913	485806	0.093474	153799496
F6_M6_13_1	184662	9996152	1864454	13344448	44877	633285	293008	0.064997	135091000
F6_M6_13_2	185203	9962921	1859932	13317445	45197	620206	280753	0.063926	134834918
F6_M6_13_3	284987	10446545	2085500	15822261	43764	973452	189226	0.093997	63615984
F6_M6_23_1	259680	13664029	1403917	6421366	65879	656969	515505	0.050016	606661123
F6_M6_23_2	258411	13596820	1394756	6391179	65303	636243	494480	0.048732	601111654
F6_M6_23_3	383897	13734561	1440590	7343621	74561	1094698	233549	0.081282	101283911
F7_M7_13_1	203207	9148395	1800851	8235459	43523	532389	358484	0.059908	219200328
F7_M7_13_2	202321	9101841	1793399	8209405	43221	518674	343864	0.058707	216458081
F7_M7_13_3	283481	8924891	1815031	9144047	42028	724139	141531	0.082186	63247327
F7_M7_23_1	245556	13382737	893208	4850438	62988	673419	519195	0.052194	532165794
F7_M7_23_2	243465	13255228	880955	4809863	62320	649676	496151	0.050896	525925805
F7_M7_23_3	482518	18697243	1303779	7466482	114322	1748989	433162	0.095369	120591433
F7_M8_13_1	262787	14581170	980731	2585717	58737	749572	588586	0.052944	603430638
F7_M8_13_2	259871	14473015	974471	2565053	57745	721064	561286	0.051355	600994789
F7_M8_13_3	399928	14564851	1026866	2940468	80443	1083878	230509	0.076134	115562424
F7_M8_23_1	246387	13509243	835949	4060095	56322	593133	433669	0.045575	531711658
F7_M8_23_2	245008	13395951	827893	4034120	55606	572532	414428	0.044409	528604136
F7_M8_23_3	401757	14676807	962781	4988251	81276	1094393	234409	0.076291	116407871
F7_M9_13_1	270848	15557895	1167479	3189512	61023	732274	560006	0.048606	647859495
F7_M9_13_2	269250	15512122	1163343	3181468	60513	710808	538066	0.047362	644008361
F7_M9_13_3	487858	18542945	1437222	4325292	113161	1534309	337590	0.084681	132339139
F7_M9_23_1	261306	14127729	899682	3617292	61999	692150	529715	0.050718	564627405
F7_M9_23_2	258299	13996621	890604	3595617	60818	667434	505176	0.049402	556387812
F7_M9_23_3	466048	16966990	1133681	4908212	104581	1466766	318448	0.088317	115071161
F8_M7_13_1	306075	18401649	1219756	4929191	78569	934264	740448	0.052469	798777724
F8_M7_13_2	303795	18272845	1211223	4894077	77293	902254	708214	0.051067	789115370
F8_M7_13_3	471195	18348587	1282175	5645911	107442	1502330	317110	0.08373	131083193
F8_M7_23_1	249842	13580465	834009	4403816	62108	650504	516284	0.049729	631432832
F8_M7_23_2	248258	13493574	826106	4379596	61534	628712	493896	0.048428	622408397
F8_M7_23_3	364362	13627651	888405	5005844	70929	1069590	232250	0.080019	102633627
F8_M8_13_1	217952	12089175	729200	4621964	52409	574583	452921	0.049252	552584044
F8_M8_13_2	215882	12019163	724662	4602592	51283	556826	435233	0.04803	547921203
F8_M8_13_3	354769	13850091	885813	5823605	71416	1160491	255622	0.085275	97535898
F8_M8_23_1	360694	20481880	1251439	6761700	98319	1001075	748063	0.050829	762983132
F8_M8_23_2	355241	20234916	1234934	6687793	96644	960480	710387	0.049421	755608786
F8_M8_23_3	555328	20811049	1352945	7654418	133860	1608313	334969	0.079438	157734830
F8_M9_13_1	215673	13266812	1073858	5384937	46330	622965	472637	0.04831	540172728
F8_M9_13_2	213743	13189903	1067732	5362829	45836	602724	452660	0.047052	536306420
F8_M9_13_3	342641	14011530	1169317	6506227	68002	1192614	246858	0.086486	95523746
F8_M9_23_1	205157	11964346	805949	5437407	44085	582923	449328	0.050134	492413930
F8_M9_23_2	205121	11920811	805066	5422551	43854	566131	431716	0.04891	487176825
F8_M9_23_3	372892	14614105	1039929	7389910	76835	1212640	261268	0.084528	103427672
F9_M7_13_1	237939	12978771	780557	2702645	49257	597793	451532	0.047521	532294417
F9_M7_13_2	236923	12889431	775621	2689021	49098	577308	431440	0.046269	527832284
F9_M7_13_3	432926	15566099	996166	3667312	90453	1161966	255324	0.076489	124123542
F9_M7_23_1	266933	14611179	1005459	1875193	57100	669745	522479	0.047359	669217108
F9_M7_23_2	266399	14553837	1000778	1867499	56931	649513	501875	0.046162	664030031
F9_M7_23_3	477424	16871737	1200235	2601890	104410	1341420	293181	0.081449	125513649
F9_M8_13_1	209866	12240106	751559	3397402	48817	672182	535584	0.056427	497547082
F9_M8_13_2	209988	12223926	749094	3398164	48720	655329	517226	0.05513	492266178
F9_M8_13_3	471202	19529540	1272742	5949784	115998	2022152	490574	0.105243	111900926
F9_M8_23_1	291629	16303452	1270174	4639461	70735	729982	569783	0.046528	767374102
F9_M8_23_2	288933	16192128	1264295	4613041	69828	706861	545716	0.045406	754371569
F9_M8_23_3	406948	14771316	1187419	4785078	82129	1054134	215556	0.073136	121427041
F9_M9_13_1	191235	11856071	798941	5165863	43959	586756	414248	0.050933	375623476
F9_M9_13_2	189065	11770931	791780	5129385	43232	563869	394658	0.049344	378619160
F9_M9_13_3	311899	13313993	951520	6576293	60975	1181348	245192	0.089966	86810309
F9_M9_23_1	287077	15111323	1130434	4673933	69540	716830	555443	0.04927	651553857
F9_M9_23_2	285340	15021123	1123273	4654308	69087	694070	532192	0.04805	643579011
F9_M9_23_3	485770	17513270	1351352	6053318	110282	1477593	318908	0.086321	121780034
F10_M10_13_1	283133	17429553	1634491	6490843	66393	851439	619867	0.050346	604486809
F10_M10_13_2	457815	18258851	1764689	7641439	103695	1571561	315352	0.08781	122097420
F10_M10_13_3	166884	8907211	550365	1194946	29177	442196	349339	0.050807	391496803
F10_M10_23_1	169428	9038861	558818	1213686	29544	435268	341371	0.049327	399911080
F10_M10_23_2	432306	14540343	956664	2321218	88170	1082868	233125	0.07637	115628277
F10_M10_23_3	293617	16359414	1365250	5004371	70597	882916	734940	0.055628	819661220
F10_M11_13_1	291096	16254150	1355151	4975130	69541	854323	705539	0.054214	807259434
F10_M11_13_2	473463	17519251	1487480	6135757	107796	1502594	316324	0.08766	118933055
F10_M11_13_3	285911	15691014	981354	2576569	66002	820811	639828	0.053923	620827732
F10_M11_23_1	282833	15587264	973930	2564137	64940	793177	612787	0.052493	616526669
F10_M11_23_2	432472	15537853	1034647	2950224	90533	1183374	253426	0.077989	120457570
F10_M11_23_3	235338	12685315	928907	4682614	57144	571148	465618	0.046842	703402137
F10_M12_13_1	232584	12590771	921069	4649314	56893	549181	444740	0.045457	702210605
F10_M12_13_2	350647	12602477	946136	5331447	65834	925973	191570	0.075043	100688798
F10_M12_13_3	276178	14917572	876833	1290524	59688	701459	544975	0.048573	655240855
F10_M12_23_1	274002	14841155	872673	1282872	58564	680614	524453	0.047395	651490311
F10_M12_23_2	487697	17185585	1071743	1823827	110976	1391997	303278	0.083048	125203317
F10_M12_23_3	572571	20584319	1285030	1626259	153052	1768120	234500	0.088385	128140221
F11_M10_13_1	266865	14610458	1024622	5366209	64156	748609	598232	0.05295	648154990
F11_M10_13_2	471239	17418752	1282937	6998479	105164	1415852	310040	0.083177	126583262
F11_M10_13_3	242364	12142670	1030713	8629876	70056	534696	420177	0.046456	596060094
F11_M10_23_1	241510	12073151	1021145	8578854	69507	516385	402614	0.045198	594680582
F11_M10_23_2	349713	12881270	1154027	10439379	66328	1055103	232722	0.083353	93006331
F11_M10_23_3	264236	15572536	1111809	3646286	59280	832385	647644	0.05489	597892249
F11_M11_13_1	263389	15502297	1105809	3634589	58360	809345	624561	0.053635	593964928
F11_M11_13_2	412392	15912059	1189703	4193346	84791	1277778	263126	0.081905	115401683
F11_M11_13_3	312648	17090229	1378475	4598746	76020	965421	791587	0.058182	758636157
F11_M11_23_1	309144	16987181	1367460	4572404	74150	935659	762412	0.056746	754315649
F11_M11_23_2	569804	21277532	1775406	6316502	142443	2029031	466745	0.097403	131580035
F11_M11_23_3	320409	19743278	1192957	2202647	76863	865212	657942	0.045401	872311567
F11_M12_13_1	317777	19595301	1184993	2186765	75992	832546	627013	0.044069	868941133
F11_M12_13_2	507263	20573295	1315752	2729743	123836	1684036	354765	0.083832	146948272
F11_M12_13_3	269497	15324019	959735	1703293	59417	777565	594845	0.052221	588744041
F11_M12_23_1	266689	15219469	952759	1691451	58421	753841	571132	0.051004	582307898
F11_M12_23_2	409062	14924593	993191	1992910	85483	1192786	255695	0.081666	109867378
F11_M12_23_3	393072	14050292	861428	1109020	84621	1036466	124828	0.07572	101662892
F12_M10_13_1	258280	13804573	1525448	4757826	55640	569369	427145	0.042859	624665757
F12_M10_13_2	422295	15100023	1700148	5904843	85221	1207337	254030	0.081636	110595917
F12_M10_13_3	239475	13226368	1051590	3174713	53392	605966	494343	0.047404	721874576
F12_M10_23_1	236106	13092629	1040409	3144606	52110	583451	472066	0.046137	710778221
F12_M10_23_2	372428	13686674	1113187	3770038	73534	1072828	233642	0.079983	103300524
F12_M10_23_3	250775	12613146	1485838	3146345	53673	553132	437659	0.045529	637827462
F12_M11_13_1	248681	12535607	1475267	3126019	52384	533668	418302	0.044223	632316471
F12_M11_13_2	448704	15756456	1883140	4425444	93707	1338940	307702	0.086716	110508214
F12_M11_13_3	252513	13128291	878095	2687559	53073	613312	484969	0.048274	618537680
F12_M11_23_1	249483	12982740	867372	2662807	51972	589887	462365	0.046986	610457638
F12_M11_23_2	451218	15944950	1110845	3641798	96838	1262356	279328	0.081059	119545981
F12_M11_23_3	279046	16462914	1336269	3865998	67498	932142	761456	0.058178	716947634
F12_M12_13_1	281073	16550737	1341354	3888417	68195	914831	740810	0.056852	712891645
F12_M12_13_2	546681	20536063	1716737	5471079	132508	1771590	373960	0.088318	138627116
F12_M12_13_3	285234	15991887	997898	1718938	67080	956774	746113	0.061379	546583208
F12_M12_23_1	282549	15900661	993739	1707769	65405	926365	717889	0.059785	547788566
F12_M12_23_2	385521	13539618	891431	1771569	76144	1020445	211286	0.077082	105281782
F12_M12_23_3	483978	17728118	1075700	1399458	117509	1379964	173813	0.080062	121821538
F13_M13_13_1	233676	13824955	863402	2140206	49296	579991	449902	0.043369	683109977
F13_M13_13_2	426500	16398700	1076061	2929170	94180	1353474	299117	0.084311	117489650
F13_M13_13_3	267060	15818592	962856	1360170	59320	873953	638580	0.056645	484432327
F13_M13_23_1	263230	15636424	948846	1341626	57574	845356	610455	0.055438	475563077
F13_M13_23_2	466847	18201187	1168545	1919057	107945	1576933	340129	0.08847	122943392
F13_M13_23_3	266544	15319626	902645	1822906	58267	741675	608226	0.049881	805980139
F13_M14_13_1	265035	15212196	895360	1812977	57158	715272	581721	0.048476	796497957
F13_M14_13_2	437387	16130959	1007261	2264713	95823	1309981	276967	0.083053	116313971
F13_M14_13_3	331818	20054577	1169268	1694498	79947	959762	743386	0.049442	855296364
F13_M14_23_1	329544	19927499	1161899	1680450	78859	930126	713080	0.048255	844079955
F13_M14_23_2	542839	21281788	1318108	2198251	133445	1675151	348816	0.080817	158134081
F13_M14_23_3	244290	13901091	826509	1226748	50518	703506	554847	0.051968	594639631
F13_M15_23_1	242828	13844074	818654	1221516	49803	681799	532240	0.050603	587979173
F13_M15_23_2	408470	14702860	920492	1608380	83780	1154240	245116	0.080239	110088791
F13_M15_23_3	514066	17798562	1101098	1425572	127399	1423971	177561	0.082394	118611945
F14_M13_13_1	242322	21322619	1174927	2868220	55802	893592	676724	0.042973	975853443
F14_M13_13_2	360868	18344577	1105385	3012850	81586	1640191	319327	0.090741	116906514
F14_M13_13_3	245853	14025695	904163	1441345	50633	762000	632724	0.055646	689283184
F14_M14_13_1	245439	14044183	907007	1439221	49992	741950	612333	0.054136	691468148
F14_M14_13_2	407183	15338856	1054564	1858989	84289	1202851	258265	0.080103	115301846
F14_M14_13_3	258032	15517208	921052	2066664	57396	838178	624875	0.055405	514898450
F14_M14_23_1	256034	15500826	920559	2065596	56632	815810	603004	0.054011	516494990
F14_M14_23_2	437671	16733579	1050185	2628131	96468	1357745	287629	0.082937	120830218
F14_M14_23_3	216721	12019161	713053	1370805	42517	576974	488946	0.049329	751285607
F14_M15_13_1	216559	11922480	704638	1361953	42366	556246	468757	0.047996	745915867
F14_M15_13_2	348877	12524229	780011	1695741	66016	970579	209979	0.079031	95536497
F14_M15_13_3	256318	14709783	881610	1995062	57055	728192	547992	0.050999	551751910
F14_M15_23_1	253878	14617969	875874	1983188	56323	704649	525210	0.049699	548700097
F14_M15_23_2	407096	15116190	964756	2428260	86679	1215017	257428	0.08214	110272537
F14_M15_23_3	548772	20629635	1268025	1587974	146487	1731473	214114	0.086333	130448767
F15_M13_13_1	299128	16212732	1033304	3180534	68861	865098	669636	0.054976	612799853
F15_M13_13_2	498709	17887030	1201616	3969511	113220	1382569	296689	0.079353	136548505
F15_M13_13_3	342859	19497706	1146949	2753869	85288	1116914	909416	0.058953	826389548
F15_M13_23_1	338629	19321144	1138228	2729437	83695	1078613	870593	0.057488	812083628
F15_M13_23_2	594471	21860509	1364773	3582593	152272	1880949	412234	0.088325	149375035
F15_M13_23_3	228745	10553543	1625849	2867371	46224	473470	378899	0.046549	543934703
F15_M14_13_1	226741	10485653	1613770	2852507	45350	458542	363903	0.045402	537887206
F15_M14_13_2	379004	12132863	1898561	3705728	67175	959006	210527	0.080552	90936816
F15_M14_13_3	258410	14959216	932447	1336508	55582	781891	646831	0.053662	753567452
F15_M14_23_1	254555	14787015	920548	1320237	54323	750621	616246	0.05215	742471489
F15_M14_23_2	431800	16089452	1062145	1750086	93650	1303336	271597	0.082805	115921771
F15_M14_23_3	288933	16362881	1220193	3916289	66368	714706	593926	0.045306	1024128986
F15_M15_13_1	286267	16289312	1211490	3900113	65195	694787	573466	0.044265	1012665017
F15_M15_13_2	468951	17590729	1366295	4714503	103939	1359419	287134	0.079179	133785630
F15_M15_13_3	237366	13528571	798495	2430738	51914	717860	554347	0.054503	510397322
F15_M15_23_1	235680	13463696	793858	2424768	51195	694910	530918	0.053051	505633883
F15_M15_23_2	427084	16287909	1029191	3326472	94172	1378466	306679	0.086389	113757823
F15_M15_23_3	521763	19626768	1187024	1504295	134649	1602760	202071	0.083976	128134586
