# Supplementary material for: The Roles of Plasticity and Selection in Rapid Phenotypic Changes at the Pacific Oyster Invasion Front in Europe
Source: Mol Ecol. 2025 Feb 7;34(23):e17684. doi: 10.1111/mec.17684 (PMC12684338; doi:10.1111/mec.17684)
Supplement: Supplementary file 5 — Data S5. Relatedness among sequenced parents from the current invasion front. The estimate ranges from 0 (unrelated) to 1 (clones). [file MEC-34-e17684-s002.txt]

Supplementary Data S5. Relatedness among sequenced parents from the current invasion front. The estimate ranges from 0 (unrelated) to 1 (clones).
INDIVIDUAL1	INDIVIDUAL2	RELATEDNESS
F01	F01	0.992475
F01	F02	-0.0384212
F01	F03	-0.0500829
F01	F04	-0.0439506
F01	F05	-0.0428038
F01	F06	-0.0392138
F01	F07	-0.0540967
F01	F08	-0.0263492
F01	F09	-0.0402001
F01	F10	-0.0611205
F01	F11	-0.052559
F01	F12	-0.0428266
F01	F13	-0.04051
F01	F14	-0.033245
F01	F15	-0.0306061
F01	M01	-0.0478674
F01	M02	-0.0317551
F01	M03	-0.0343894
F01	M04	-0.00421379
F01	M05	-0.010401
F01	M06	-0.0471796
F01	M07	-0.0377533
F01	M08	-0.0420712
F01	M09	-0.056261
F01	M10	-0.0485204
F01	M11	-0.0470371
F01	M12	-0.0286594
F01	M13	-0.0371328
F01	M14	-0.0361605
F01	M15	-0.0288092
F02	F02	1.00734
F02	F03	-0.014267
F02	F04	-0.0445152
F02	F05	-0.0206445
F02	F06	-0.0285017
F02	F07	-0.0537952
F02	F08	-0.0253199
F02	F09	-0.0212325
F02	F10	-0.0259722
F02	F11	-0.0356398
F02	F12	-0.0247726
F02	F13	-0.0392657
F02	F14	-0.0444396
F02	F15	-0.0297502
F02	M01	-0.0452529
F02	M02	-0.055669
F02	M03	-0.0189743
F02	M04	-0.0398418
F02	M05	-0.0432201
F02	M06	-0.030094
F02	M07	-0.0405341
F02	M08	-0.0340703
F02	M09	-0.0340821
F02	M10	-0.0279937
F02	M11	-0.0165023
F02	M12	-0.0568907
F02	M13	-0.0549151
F02	M14	-0.0411166
F02	M15	-0.0608682
F03	F03	0.982716
F03	F04	-0.0217322
F03	F05	-0.0546944
F03	F06	-0.0417961
F03	F07	-0.0278598
F03	F08	-0.0410716
F03	F09	-0.0598242
F03	F10	-0.0289811
F03	F11	-0.0243273
F03	F12	-0.0108361
F03	F13	-0.0238616
F03	F14	-0.0523289
F03	F15	-0.0207457
F03	M01	-0.0179039
F03	M02	0.0138378
F03	M03	-0.0388041
F03	M04	-0.0177817
F03	M05	-0.0318288
F03	M06	-0.0442523
F03	M07	-0.0496804
F03	M08	-0.0462906
F03	M09	-0.000556675
F03	M10	-0.025786
F03	M11	-0.0153986
F03	M12	-0.0245205
F03	M13	-0.0454446
F03	M14	-0.011039
F03	M15	-0.0456593
F04	F04	0.981145
F04	F05	-0.0138946
F04	F06	-0.0434097
F04	F07	-0.0429361
F04	F08	-0.0387774
F04	F09	-0.0564097
F04	F10	-0.0593568
F04	F11	-0.0328976
F04	F12	-0.0568954
F04	F13	-0.0397425
F04	F14	-0.047748
F04	F15	-0.0561357
F04	M01	-0.0339228
F04	M02	-0.0329591
F04	M03	-0.0380554
F04	M04	-0.0493828
F04	M05	-0.0388073
F04	M06	-0.0533463
F04	M07	-0.0408816
F04	M08	-0.020569
F04	M09	-0.0471233
F04	M10	-0.0681971
F04	M11	-0.0578555
F04	M12	-0.0123624
F04	M13	-0.0386549
F04	M14	-0.023616
F04	M15	-0.038438
F05	F05	1.02075
F05	F06	0.0387234
F05	F07	-0.0570193
F05	F08	-0.0281933
F05	F09	-0.0134077
F05	F10	-0.0525576
F05	F11	-0.02272
F05	F12	-0.0330328
F05	F13	-0.0603184
F05	F14	-0.0217141
F05	F15	-0.038445
F05	M01	-0.0156847
F05	M02	-0.0649538
F05	M03	-0.0367554
F05	M04	-0.0240644
F05	M05	-0.0235865
F05	M06	-0.0402965
F05	M07	-0.0551636
F05	M08	-0.0431742
F05	M09	-0.0162527
F05	M10	-0.0442531
F05	M11	-0.00117033
F05	M12	-0.0169648
F05	M13	-0.0424558
F05	M14	-0.0346657
F05	M15	-0.0396832
F06	F06	0.991038
F06	F07	-0.0382312
F06	F08	-0.0162773
F06	F09	-0.0107476
F06	F10	-0.0633561
F06	F11	-0.0135115
F06	F12	-0.018417
F06	F13	-0.0480001
F06	F14	0.00320515
F06	F15	-0.00703095
F06	M01	-0.0250505
F06	M02	-0.0583067
F06	M03	-0.0361713
F06	M04	-0.0332505
F06	M05	-0.056091
F06	M06	-0.0381493
F06	M07	-0.0595812
F06	M08	-0.0277131
F06	M09	-0.0449775
F06	M10	-0.0187785
F06	M11	-0.0438494
F06	M12	-0.0557907
F06	M13	-0.0369554
F06	M14	-0.0374428
F06	M15	-0.0463279
F07	F07	0.968571
F07	F08	-0.0271469
F07	F09	-0.0319815
F07	F10	-0.0178458
F07	F11	-0.0202758
F07	F12	-0.044381
F07	F13	-0.024935
F07	F14	-0.0150758
F07	F15	-0.053037
F07	M01	-0.0373989
F07	M02	-0.0426459
F07	M03	-0.0343331
F07	M04	-0.0331703
F07	M05	-0.0504515
F07	M06	-0.0269586
F07	M07	-0.0207646
F07	M08	-0.0157741
F07	M09	-0.0428146
F07	M10	-0.0372054
F07	M11	0.00828654
F07	M12	-0.0340971
F07	M13	-0.0317468
F07	M14	-0.0116818
F07	M15	-0.0104041
F08	F08	1.00757
F08	F09	-0.0473784
F08	F10	-0.0493168
F08	F11	-0.0612988
F08	F12	-0.0535623
F08	F13	-0.0365689
F08	F14	-0.0244427
F08	F15	-0.035175
F08	M01	-0.0398878
F08	M02	-0.0472604
F08	M03	-0.0246004
F08	M04	-0.0117407
F08	M05	-0.0368295
F08	M06	-0.0178179
F08	M07	-0.0457092
F08	M08	-0.0244818
F08	M09	-0.0304837
F08	M10	-0.0345127
F08	M11	-0.025547
F08	M12	-0.0345638
F08	M13	-0.0349692
F08	M14	-0.0198445
F08	M15	-0.0217932
F09	F09	0.971683
F09	F10	-0.0514264
F09	F11	-0.0247446
F09	F12	-0.0463243
F09	F13	-0.04708
F09	F14	-0.0484844
F09	F15	-0.0270367
F09	M01	-0.0379584
F09	M02	-0.0208648
F09	M03	-0.0250745
F09	M04	-0.0377911
F09	M05	-0.00933098
F09	M06	-0.031773
F09	M07	-0.0383358
F09	M08	-0.0251502
F09	M09	-0.0330031
F09	M10	-0.0202724
F09	M11	-0.047178
F09	M12	-0.0532179
F09	M13	-0.0376997
F09	M14	-0.033888
F09	M15	-0.0118635
F10	F10	1.00854
F10	F11	-0.0357718
F10	F12	-0.0290765
F10	F13	-0.0530295
F10	F14	-0.0149124
F10	F15	-0.0522982
F10	M01	-0.0498655
F10	M02	-0.0252365
F10	M03	-0.0570529
F10	M04	-0.0400415
F10	M05	-0.00976793
F10	M06	-0.00800227
F10	M07	-0.0347867
F10	M08	-0.0461227
F10	M09	-0.02436
F10	M10	-0.050918
F10	M11	-0.0434184
F10	M12	-0.0278361
F10	M13	-0.0169518
F10	M14	-0.0376392
F10	M15	-0.0200261
F11	F11	1.07116
F11	F12	-0.0447714
F11	F13	-0.0348346
F11	F14	-0.0459438
F11	F15	-0.0327637
F11	M01	-0.0209004
F11	M02	-0.0383907
F11	M03	-0.041409
F11	M04	-0.0374118
F11	M05	-0.0450193
F11	M06	-0.0375253
F11	M07	-0.0594814
F11	M08	-0.0432561
F11	M09	-0.0444558
F11	M10	-0.0264535
F11	M11	-0.0444976
F11	M12	-0.0455699
F11	M13	-0.0263024
F11	M14	0.00642408
F11	M15	-0.0264292
F12	F12	1.01717
F12	F13	-0.0439866
F12	F14	-0.0337167
F12	F15	-0.0350151
F12	M01	-0.0303977
F12	M02	-0.00218069
F12	M03	-0.0402261
F12	M04	-0.0433943
F12	M05	-0.0382015
F12	M06	-0.0547831
F12	M07	-0.0326412
F12	M08	-0.0169369
F12	M09	-0.0153358
F12	M10	-0.0331606
F12	M11	-0.0474328
F12	M12	0.00405102
F12	M13	-0.0527815
F12	M14	-0.0576119
F12	M15	-0.0495934
F13	F13	1.03663
F13	F14	-0.0522694
F13	F15	-0.0369719
F13	M01	-0.0145472
F13	M02	-0.0425357
F13	M03	-0.0292284
F13	M04	-0.0423139
F13	M05	-0.045761
F13	M06	-0.0407906
F13	M07	-0.0429218
F13	M08	-0.0436099
F13	M09	-0.0490465
F13	M10	-0.0462556
F13	M11	-0.0452561
F13	M12	-0.0469478
F13	M13	-0.0417581
F13	M14	-0.0413922
F13	M15	-0.051383
F14	F14	1.03511
F14	F15	-0.0514178
F14	M01	-0.0548061
F14	M02	-0.0255666
F14	M03	-0.0274763
F14	M04	-0.0334907
F14	M05	-0.0225496
F14	M06	-0.0620318
F14	M07	-0.0445676
F14	M08	-0.0411329
F14	M09	-0.0527825
F14	M10	-0.0411455
F14	M11	-0.0416486
F14	M12	-0.0383163
F14	M13	-0.0329973
F14	M14	-0.0379361
F14	M15	-0.0402808
F15	F15	1.02211
F15	M01	-0.0431288
F15	M02	-0.0172285
F15	M03	-0.0294346
F15	M04	-0.0463981
F15	M05	-0.0364063
F15	M06	-0.0476705
F15	M07	-0.0410423
F15	M08	-0.0440375
F15	M09	-0.0171162
F15	M10	-0.0292335
F15	M11	-0.0249821
F15	M12	-0.0365908
F15	M13	-0.0370841
F15	M14	-0.0391034
F15	M15	-0.0393845
M01	M01	1.03533
M01	M02	-0.0275934
M01	M03	-0.0202604
M01	M04	-0.04784
M01	M05	-0.0573786
M01	M06	-0.0330246
M01	M07	-0.037288
M01	M08	-0.0505805
M01	M09	-0.0479264
M01	M10	-0.0360422
M01	M11	-0.0350639
M01	M12	-0.051283
M01	M13	-0.0475524
M01	M14	-0.0493564
M01	M15	-0.0340868
M02	M02	1.00901
M02	M03	-0.0400352
M02	M04	-0.0516325
M02	M05	-0.0170694
M02	M06	-0.046235
M02	M07	-0.0334408
M02	M08	-0.029652
M02	M09	-0.0146803
M02	M10	0.00414266
M02	M11	-0.0236274
M02	M12	-0.0220879
M02	M13	-0.0564572
M02	M14	-0.0396231
M02	M15	-0.0152571
M03	M03	1.08859
M03	M04	-0.0339649
M03	M05	-0.029611
M03	M06	-0.0257566
M03	M07	-0.051029
M03	M08	-0.0275224
M03	M09	-0.0348502
M03	M10	-0.0269979
M03	M11	-0.0265332
M03	M12	-0.0429987
M03	M13	-0.0551752
M03	M14	-0.0458215
M03	M15	-0.0204027
M04	M04	1.00972
M04	M05	-0.0341762
M04	M06	-0.0519326
M04	M07	-0.0506498
M04	M08	-0.0255874
M04	M09	-0.0422099
M04	M10	-0.0293204
M04	M11	-0.0206706
M04	M12	-0.0410395
M04	M13	-0.0131306
M04	M14	0.0114891
M04	M15	-0.0321521
M05	M05	1.00611
M05	M06	-0.0241429
M05	M07	-0.0516086
M05	M08	-0.0263676
M05	M09	-0.00605968
M05	M10	-0.0285806
M05	M11	-0.0202896
M05	M12	-0.0309078
M05	M13	-0.0479234
M05	M14	-0.0235654
M05	M15	-0.0264023
M06	M06	1.03803
M06	M07	-0.0339714
M06	M08	-0.0225995
M06	M09	-0.037649
M06	M10	-0.0226148
M06	M11	-0.0242733
M06	M12	-0.0429769
M06	M13	-0.0394377
M06	M14	-0.0162755
M06	M15	-0.0188295
M07	M07	1.05099
M07	M08	-0.0587684
M07	M09	-0.0464874
M07	M10	-0.0545116
M07	M11	-0.0463013
M07	M12	-0.0150406
M07	M13	-0.0615222
M07	M14	-0.0579364
M07	M15	-0.0328251
M08	M08	0.977635
M08	M09	0.0167016
M08	M10	-0.0174612
M08	M11	-0.0230893
M08	M12	-0.031241
M08	M13	-0.0505016
M08	M14	-0.0032456
M08	M15	-0.0494964
M09	M09	0.987203
M09	M10	-0.0314775
M09	M11	-0.0370879
M09	M12	-0.0438881
M09	M13	-0.0503115
M09	M14	-0.044115
M09	M15	-0.0348939
M10	M10	0.987585
M10	M11	-0.0556966
M10	M12	-0.035561
M10	M13	-0.0334542
M10	M14	-0.049117
M10	M15	-0.00437741
M11	M11	0.995688
M11	M12	-0.0440888
M11	M13	-0.0507425
M11	M14	-0.0283211
M11	M15	-0.0326392
M12	M12	1.03093
M12	M13	-0.0331666
M12	M14	-0.0384653
M12	M15	-0.0365124
M13	M13	0.996872
M13	M14	-0.0137401
M13	M15	-0.0166926
M14	M14	1.03446
M14	M15	-0.0250851
M15	M15	0.99915
