# Supplementary material for: The Roles of Plasticity and Selection in Rapid Phenotypic Changes at the Pacific Oyster Invasion Front in Europe
Source: Mol Ecol. 2025 Feb 7;34(23):e17684. doi: 10.1111/mec.17684 (PMC12684338; doi:10.1111/mec.17684)
Supplement: Supplementary file 8 — Data S8. Output of linear models testing the effect of male and female heterozygosity on the ∆G values in the peak regions of LG6 (left) and LG9 (right). [file MEC-34-e17684-s011.xlsx]

## Sheet: Lmer output
Supplementary Data S8. Output of linear models testing the effect of male and female heterozygosity on the ∆G values in the peak regions of LG6 (left) and LG9 (right).
Linear mixed model fit by REML. t-tests use Satterthwaite's method ['lmerModLmerTest']								Linear mixed model fit by REML. t-tests use Satterthwaite's method ['lmerModLmerTest']
Formula: deltaG ~ matrix + (1 | M) + (1 | F) + MHET + FHET								Formula: deltaG ~ matrix + (1 | M) + (1 | F) + MHET + FHET
Data: LG6								Data: LG9
REML criterion at convergence: 27315.2								REML criterion at convergence: 18370.9
Scaled residuals:								Scaled residuals:
Min	1Q	Median	3Q	Max				Min	1Q	Median	3Q	Max
-2.8266	-0.5315	-0.0631	0.3833	7.1884				-4.2224	-0.6	-0.1881	0.3674	5.9523
Random effects:								Random effects:
Groups	Name	Variance	Std.Dev.					Groups	Name	Variance	Std.Dev.
M	(Intercept)	7480	86.49					M	(Intercept)	56451	237.6
F	(Intercept)	35168	187.53					F	(Intercept)	58663	242.2
Residual	55822	236.27						Residual	534404	731
Number of obs: 1981, groups: M, 12; F, 12								Number of obs: 1146, groups: M, 12; F, 12
Fixed effects:								Fixed effects:
	Estimate	Std. Error	df	t value	Pr(>|t|)				Estimate	Std. Error	df	t value	Pr(>|t|)
(Intercept)	74.61	148.32	13.09	0.503	0.62328			(Intercept)	181.47	255.22	19.72	0.711	0.4854
matrix	60.13	53.74	12.69	1.119	0.28391			matrix	137.49	91.1	18.07	1.509	0.1485
MHET1	-49.13	18.44	1963.03	-2.664	0.00778	**		MHET1	-292.05	55.39	1130	-5.273	1.61e-07	***
FHET1	-12.18	18.44	1975.24	-0.661	0.50897			FHET1	88.54	53.73	1130.55	1.648	0.0997	.
---								---
Signif. codes: 0 ‘***’ 0.001 ‘**’ 0.01 ‘*’ 0.05 ‘.’ 0.1 ‘ ’ 1								Signif. codes: 0 ‘***’ 0.001 ‘**’ 0.01 ‘*’ 0.05 ‘.’ 0.1 ‘ ’ 1													1
Correlation of Fixed Effects:								Correlation of Fixed Effects:
	(Intr)	matrix	MHET1						(Intr)	matrix	MHET1
matrix	-0.906							matrix	-0.899
MHET1	-0.104	-0.016						MHET1	-0.191	0.027
FHET1	-0.111	-0.006	0.763					FHET1	-0.166	0.002	0.56
